# Supplementary material for: 4,4′-Bipyridinium bis­(oxalato-κ2 O 1,O 2)cuprate(II): an ion-pair complex
Source: Acta Crystallogr Sect E Struct Rep Online. 2009 Oct 3;65(Pt 11):m1276–7. doi: 10.1107/S1600536809039117 (PMC2971331; doi:10.1107/S1600536809039117)
Supplement: Supplementary file 1 [file e-65-m1276-sup1.cif]

##############################################################################
###                                                                        ###
###        Electronic paper (Acta Crystallographica Section E)             ###
###                                                                        ###
##############################################################################
#                                                                            #
# This CIF contains the data in a paper accepted for publication in Acta     #
# Crystallographica Section E. It conforms to the requirements of Notes      #
# for Authors for Section E, and has been peer reviewed under the auspices   #
# of the IUCr Commission on Journals.                                        #
#                                                                            #
# Full details of the Crystallographic Information File format               #
# are given in the paper "The Crystallographic Information File (CIF):       #
# a New Standard Archive File for Crystallography" by S. R. Hall, F. H.      #
# Allen and I. D. Brown [Acta Cryst. (1991), A47, 655-685].                  #
#                                                                            #
# The current version of the core CIF dictionary is obtainable from          #
# ftp://ftp.iucr.org/pub/cif_core.dic. The current version number is 2.4.    #
#                                                                            #
# Software is freely available for graphical display of the structure(s) in  #
# this CIF.  For information consult the CIF home page http://www.iucr.org/  #
# cif/home.html                                                              #
#                                                                            #
# This file may be used for bona fide research purposes within the           #
# scientific community so long as proper attribution is given to the journal # 
# article from which it was obtained.                                        #
#                                                                            #
##############################################################################
                                             
data_I
_audit_creation_method     SHELXL97
_chemical_name_systematic
;
4,4'-Bipyridinium bis(oxalato-\k^2^<i>O</i>^1^,<i>O</i>^2^)cuprate(II)
;
_chemical_name_common     '4,4'-bipyridinium bis(oxalato-O,O')cuprate(II)'
_chemical_formula_moiety     'C10 H10 N2 2+, C4 Cu O8 2-'
_chemical_formula_sum     'C14 H10 Cu N2 O8'
_chemical_formula_iupac     '(C10 H10 N2) [Cu (C2 O4)2]'
_chemical_formula_weight     397.79
_chemical_melting_point     ?
_symmetry_cell_setting     'triclinic'
_symmetry_space_group_name_H-M     'P -1'
_symmetry_space_group_name_Hall     '-P 1'
loop_
    _symmetry_equiv_pos_as_xyz
    'x, y, z'
    '-x, -y, -z'
_cell_length_a     3.6900(7)
_cell_length_b     9.950(2)
_cell_length_c     10.230(2)
_cell_angle_alpha     113.77(3)
_cell_angle_beta     98.43(3)
_cell_angle_gamma     97.89(3)
_cell_volume     331.93(15)
_cell_formula_units_Z     1
_cell_measurement_reflns_used     1168
_cell_measurement_theta_min     2.23
_cell_measurement_theta_max     25.09
_cell_measurement_temperature     293(2)
_exptl_crystal_description     block
_exptl_crystal_colour     'green-blue'
_exptl_crystal_size_max     0.41
_exptl_crystal_size_mid     0.27
_exptl_crystal_size_min     0.22
_exptl_crystal_density_diffrn     1.990
_exptl_crystal_density_meas     ?
_exptl_crystal_density_method     'not measured'
_exptl_crystal_F_000     201
_exptl_absorpt_coefficient_mu     1.701
_exptl_absorpt_correction_type     'multi-scan'
_exptl_absorpt_process_details     '(<i>SADABS</i>; Bruker, 2005)'
_exptl_absorpt_correction_T_min     0.527
_exptl_absorpt_correction_T_max     0.705
_exptl_special_details
;
;
_diffrn_ambient_temperature     293(2)
_diffrn_radiation_type     MoK\a
_diffrn_radiation_wavelength     0.71073
_diffrn_radiation_source     'fine-focus sealed tube'
_diffrn_radiation_monochromator     'graphite'
_diffrn_measurement_device_type     'Bruker APEXII CCD area-detector'
_diffrn_measurement_method     '\f and \w'
_diffrn_detector_area_resol_mean     ?
_diffrn_reflns_number     1761
_diffrn_reflns_av_R_equivalents     0.0134
_diffrn_reflns_av_sigmaI/netI     0.0222
_diffrn_reflns_theta_min     2.23
_diffrn_reflns_theta_max     25.09
_diffrn_reflns_theta_full     25.09
_diffrn_measured_fraction_theta_max     0.983
_diffrn_measured_fraction_theta_full     0.983
_diffrn_reflns_limit_h_min     -4
_diffrn_reflns_limit_h_max     4
_diffrn_reflns_limit_k_min     -9
_diffrn_reflns_limit_k_max     11
_diffrn_reflns_limit_l_min     -11
_diffrn_reflns_limit_l_max     12
_diffrn_standards_number     0
_diffrn_standards_interval_count     .
_diffrn_standards_interval_time     .
_diffrn_standards_decay_%     ?
_refine_special_details
;
Refinement of <i>F</i>^2^ against ALL reflections. The weighted <i>R</i>-factor
<i>wR</i> and goodness of fit <i>S</i> are based on <i>F</i>^2^, conventional
<i>R</i>-factors <i>R</i> are based on <i>F</i>, with <i>F</i> set to zero for
negative <i>F</i>^2^. The threshold expression of <i>F</i>^2^ >
\s(<i>F</i>^2^) is used only for calculating <i>R</i>-factors(gt) <i>etc</i>.
and is not relevant to the choice of reflections for refinement.
<i>R</i>-factors based on <i>F</i>^2^ are statistically about twice as large
as those based on <i>F</i>, and <i>R</i>- factors based on ALL data will be
even larger.
;
_reflns_number_total     1168
_reflns_number_gt     1126
_reflns_threshold_expression     I>2\s(I)
_refine_ls_structure_factor_coef     Fsqd
_refine_ls_matrix_type     full
_refine_ls_R_factor_all     0.0283
_refine_ls_R_factor_gt     0.0271
_refine_ls_wR_factor_gt     0.0717
_refine_ls_wR_factor_ref     0.0726
_refine_ls_goodness_of_fit_ref     1.093
_refine_ls_restrained_S_all     1.093
_refine_ls_number_reflns     1168
_refine_ls_number_parameters     115
_refine_ls_number_restraints     0
_refine_ls_hydrogen_treatment     constr
_refine_ls_weighting_scheme     calc
_refine_ls_weighting_details
         'calc w=1/[\s^2^(Fo^2^)+(0.0434P)^2^+0.1814P] where P=(Fo^2^+2Fc^2^)/3'
_atom_sites_solution_hydrogens     geom
_atom_sites_solution_primary     direct
_atom_sites_solution_secondary     difmap
_refine_ls_shift/su_max     0.000
_refine_ls_shift/su_mean     0.000
_refine_diff_density_max     0.296
_refine_diff_density_min     -0.290
_refine_ls_extinction_method     none
_refine_ls_extinction_coef     ?
loop_
    _atom_type_symbol
    _atom_type_description
    _atom_type_scat_dispersion_real
    _atom_type_scat_dispersion_imag
    _atom_type_scat_source
    'C' 'C' 0.0033 0.0016
                         'International Tables Vol C Tables 4.2.6.8 and 6.1.1.4'
    'H' 'H' 0.0000 0.0000
                         'International Tables Vol C Tables 4.2.6.8 and 6.1.1.4'
    'N' 'N' 0.0061 0.0033
                         'International Tables Vol C Tables 4.2.6.8 and 6.1.1.4'
    'O' 'O' 0.0106 0.0060
                         'International Tables Vol C Tables 4.2.6.8 and 6.1.1.4'
    'Cu' 'Cu' 0.3201 1.2651
                         'International Tables Vol C Tables 4.2.6.8 and 6.1.1.4'
_computing_data_collection     '<i>APEX2</i> (Bruker, 2005)'
_computing_cell_refinement     '<i>SAINT-Plus</i> (Bruker, 2005)'
_computing_data_reduction     '<i>SAINT-Plus</i> (Bruker, 2005)'
_computing_structure_solution     '<i>SHELXS97</i> (Sheldrick, 2008)'
_computing_structure_refinement     '<i>SHELXL97</i> (Sheldrick, 2008)'
_computing_molecular_graphics     'SHELXTL (Sheldrick, 2008)'
_computing_publication_material     'SHELXTL (Sheldrick, 2008)'
loop_
    _atom_site_type_symbol
    _atom_site_label
    _atom_site_fract_x
    _atom_site_fract_y
    _atom_site_fract_z
    _atom_site_U_iso_or_equiv
    _atom_site_adp_type
    _atom_site_calc_flag
    _atom_site_refinement_flags
    _atom_site_occupancy
    _atom_site_disorder_assembly
    _atom_site_disorder_group
    Cu Cu1 0.0000 0.0000 0.5000 0.02273(16) Uani d S 1 . .
    C C1 0.9693(6) 0.2924(3) 0.0264(3) 0.0263(5) Uani d . 1 . .
    H H1 1.0658 0.3392 -0.0273 0.032 Uiso calc R 1 . .
    C C2 0.7599(6) 0.1481(3) -0.0443(3) 0.0228(5) Uani d . 1 . .
    H H2 0.7140 0.0971 -0.1459 0.027 Uiso calc R 1 . .
    C C3 0.6154(6) 0.0779(2) 0.0367(2) 0.0182(4) Uani d . 1 . .
    C C4 0.6955(7) 0.1599(3) 0.1887(3) 0.0265(5) Uani d . 1 . .
    H H4 0.6054 0.1165 0.2461 0.032 Uiso calc R 1 . .
    C C5 0.9057(7) 0.3037(3) 0.2534(3) 0.0312(6) Uani d . 1 . .
    H H5 0.9580 0.3582 0.3547 0.037 Uiso calc R 1 . .
    C C6 0.4733(6) 0.2586(3) 0.5616(3) 0.0232(5) Uani d . 1 . .
    C C7 0.3414(6) 0.2770(3) 0.7045(2) 0.0224(5) Uani d . 1 . .
    N N1 1.0353(5) 0.3657(2) 0.1713(2) 0.0273(4) Uani d . 1 . .
    H H1A 1.1664 0.4564 0.2135 0.033 Uiso calc R 1 . .
    O O1 0.6801(5) 0.3636(2) 0.5609(2) 0.0342(4) Uani d . 1 . .
    O O2 0.3514(5) 0.12699(19) 0.45407(17) 0.0286(4) Uani d . 1 . .
    O O3 0.1187(5) 0.16185(19) 0.69418(18) 0.0265(4) Uani d . 1 . .
    O O4 0.4569(5) 0.39568(19) 0.81441(18) 0.0313(4) Uani d . 1 . .
loop_
    _atom_site_aniso_label
    _atom_site_aniso_U_11
    _atom_site_aniso_U_22
    _atom_site_aniso_U_33
    _atom_site_aniso_U_12
    _atom_site_aniso_U_13
    _atom_site_aniso_U_23
    Cu1 0.0285(2) 0.0171(2) 0.0166(2) -0.00496(16) 0.00626(16) 0.00411(17)
    C1 0.0250(12) 0.0251(12) 0.0318(13) 0.0015(10) 0.0060(10) 0.0167(11)
    C2 0.0249(11) 0.0219(12) 0.0211(11) 0.0009(9) 0.0046(9) 0.0102(10)
    C3 0.0155(10) 0.0184(11) 0.0216(11) 0.0041(9) 0.0043(8) 0.0095(9)
    C4 0.0319(13) 0.0245(12) 0.0218(12) -0.0003(10) 0.0082(10) 0.0101(10)
    C5 0.0360(14) 0.0262(13) 0.0237(13) -0.0002(11) 0.0047(10) 0.0059(11)
    C6 0.0244(11) 0.0224(12) 0.0214(12) 0.0018(9) 0.0051(9) 0.0092(10)
    C7 0.0235(11) 0.0221(12) 0.0208(12) 0.0022(9) 0.0046(9) 0.0096(10)
    N1 0.0242(10) 0.0160(10) 0.0371(12) -0.0022(8) 0.0040(9) 0.0099(9)
    O1 0.0425(10) 0.0237(9) 0.0309(10) -0.0083(8) 0.0111(8) 0.0101(8)
    O2 0.0381(9) 0.0205(8) 0.0196(8) -0.0057(7) 0.0102(7) 0.0037(7)
    O3 0.0332(9) 0.0208(8) 0.0198(8) -0.0059(7) 0.0079(7) 0.0062(7)
    O4 0.0389(10) 0.0203(9) 0.0227(9) -0.0070(7) 0.0063(7) 0.0018(7)
_geom_special_details
;
All e.s.d.'s (except the e.s.d. in the dihedral angle between two l.s. planes)
are estimated using the full covariance matrix. The cell e.s.d.'s are taken
into account individually in the estimation of e.s.d.'s in distances, angles
and torsion angles; correlations between e.s.d.'s in cell parameters are only
used when they are defined by crystal symmetry. An approximate (isotropic)
treatment of cell e.s.d.'s is used for estimating e.s.d.'s involving l.s.
planes.
;
loop_
    _geom_bond_atom_site_label_1
    _geom_bond_atom_site_label_2
    _geom_bond_site_symmetry_2
    _geom_bond_distance
    _geom_bond_publ_flag
    Cu1 O3 . 1.9245(19) ?
    Cu1 O3 2_556 1.9245(19) ?
    Cu1 O2 2_556 1.9252(17) ?
    Cu1 O2 . 1.9252(17) ?
    C1 N1 . 1.327(3) ?
    C1 C2 . 1.369(3) ?
    C1 H1 . 0.9300 ?
    C2 C3 . 1.397(3) ?
    C2 H2 . 0.9300 ?
    C3 C4 . 1.395(3) ?
    C3 C3 2_655 1.485(4) ?
    C4 C5 . 1.367(4) ?
    C4 H4 . 0.9300 ?
    C5 N1 . 1.331(3) ?
    C5 H5 . 0.9300 ?
    C6 O1 . 1.210(3) ?
    C6 O2 . 1.288(3) ?
    C6 C7 . 1.557(3) ?
    C7 O4 . 1.221(3) ?
    C7 O3 . 1.272(3) ?
    N1 H1A . 0.8600 ?
loop_
    _geom_angle_atom_site_label_1
    _geom_angle_atom_site_label_2
    _geom_angle_atom_site_label_3
    _geom_angle_site_symmetry_1
    _geom_angle_site_symmetry_3
    _geom_angle
    _geom_angle_publ_flag
    O3 Cu1 O3 . 2_556 180.0 ?
    O3 Cu1 O2 . 2_556 93.91(7) ?
    O3 Cu1 O2 2_556 2_556 86.09(7) ?
    O3 Cu1 O2 . . 86.09(7) ?
    O3 Cu1 O2 2_556 . 93.91(7) ?
    O2 Cu1 O2 2_556 . 180.00(8) ?
    N1 C1 C2 . . 120.4(2) ?
    N1 C1 H1 . . 119.8 ?
    C2 C1 H1 . . 119.8 ?
    C1 C2 C3 . . 119.7(2) ?
    C1 C2 H2 . . 120.1 ?
    C3 C2 H2 . . 120.1 ?
    C4 C3 C2 . . 117.5(2) ?
    C4 C3 C3 . 2_655 121.4(2) ?
    C2 C3 C3 . 2_655 121.1(3) ?
    C5 C4 C3 . . 120.3(2) ?
    C5 C4 H4 . . 119.9 ?
    C3 C4 H4 . . 119.9 ?
    N1 C5 C4 . . 119.9(2) ?
    N1 C5 H5 . . 120.1 ?
    C4 C5 H5 . . 120.1 ?
    O1 C6 O2 . . 126.2(2) ?
    O1 C6 C7 . . 119.2(2) ?
    O2 C6 C7 . . 114.60(19) ?
    O4 C7 O3 . . 125.9(2) ?
    O4 C7 C6 . . 119.3(2) ?
    O3 C7 C6 . . 114.8(2) ?
    C1 N1 C5 . . 122.3(2) ?
    C1 N1 H1A . . 118.9 ?
    C5 N1 H1A . . 118.9 ?
    C6 O2 Cu1 . . 111.74(14) ?
    C7 O3 Cu1 . . 112.38(14) ?
loop_
    _geom_hbond_atom_site_label_D
    _geom_hbond_atom_site_label_H
    _geom_hbond_atom_site_label_A
    _geom_hbond_site_symmetry_A
    _geom_hbond_distance_DH
    _geom_hbond_distance_HA
    _geom_hbond_distance_DA
    _geom_hbond_angle_DHA
    N1 H1A O4 2_766 0.86 2.02 2.755(3) 143.1
    N1 H1A O1 2_766 0.86 2.21 2.880(3) 135.3
    C1 H1 O4 1_654 0.93 2.49 3.381(3) 159.8
    C2 H2 O3 1_654 0.93 2.57 3.195(3) 124.6
    C4 H4 O2 . 0.93 2.42 3.272(3) 152.6
    C5 H5 O1 . 0.93 2.46 3.215(3) 138.1
data_global
_journal_date_recd_electronic     2009-09-14
_journal_date_accepted     2009-09-26
_journal_name_full     'Acta Crystallographica, Section E'
_journal_year     2009
_journal_volume     65
_journal_issue     11
_journal_page_first     m1276
_journal_page_last     m1277
_journal_paper_category     QM
_journal_coeditor_code     ZS2010
_publ_contact_author_name     'Lai-Jun Zhang'
_publ_contact_author_address
;
Department of Chemistry
Shangrao Normal University
Shangrao 334001
People's Republic of China
School of Chemistry and Chemical Engineering
Nanjing University
Nanjing 210093
People's Republic of China
;
_publ_contact_author_email     'ljzhang@sru.jx.cn'
_publ_contact_author_fax     ?
_publ_contact_author_phone     ?
_publ_section_title
;
4,4'-Bipyridinium bis(oxalato-\k^2^<i>O</i>^1^,<i>O</i>^2^)cuprate(II): an
ion-pair complex
;
loop_
    _publ_author_name
    _publ_author_footnote
    _publ_author_address
    'Zhang, Lai-Jun' .
;
Department of Chemistry
Shangrao Normal University
Shangrao 334001
People's Republic of China
and
School of Chemistry and Chemical Engineering
Nanjing University
Nanjing 210093
People's Republic of China
;
    'Shen, Xing-Can' .
;
Key Laboratory of Medicinal Chemical Resources and Molecular Engineering
School of Chemistry and Chemical Engineering
Guangxi Normal University
Guilin 541004
People's Republic of China
;
    'Liang, Hong' .
;
Key Laboratory of Medicinal Chemical Resources and Molecular Engineering
School of Chemistry and Chemical Engineering
Guangxi Normal University
Guilin 541004
People's Republic of China
;
