# Supplementary material for: 4,4′-Bipyridinium bis­(oxalato-κ2 O 1,O 2)cuprate(II): an ion-pair complex
Source: Acta Crystallogr Sect E Struct Rep Online. 2009 Oct 3;65(Pt 11):m1276–7. doi: 10.1107/S1600536809039117 (PMC2971331; doi:10.1107/S1600536809039117)
Supplement: Supplementary file 2 [file e-65-m1276-Isup2.hkl]

# 
# h,k,l, Fc-squared, Fo-squared, sigma(Fo-squared) and status flag 
# 
data_I
_shelx_title ' z       in  P-1' 
_shelx_refln_list_code          4 
_shelx_F_calc_maximum      132.78 
_exptl_crystal_F_000       201.00 
_reflns_d_resolution_high  0.8382 
 
loop_ 
 _symmetry_equiv_pos_as_xyz 
 'x, y, z' 
 '-x, -y, -z' 
 
_cell_length_a     3.6900 
_cell_length_b     9.9500 
_cell_length_c    10.2300 
_cell_angle_alpha 113.770 
_cell_angle_beta   98.430 
_cell_angle_gamma  97.890 
 
_shelx_F_squared_multiplier     1.000 
 
loop_ 
 _refln_index_h 
 _refln_index_k 
 _refln_index_l 
 _refln_F_squared_calc 
 _refln_F_squared_meas 
 _refln_F_squared_sigma 
 _refln_observed_status 
   1   0   0      231.55      208.97      2.25 o 
   2   0   0      583.22      588.85      5.97 o 
   3   0   0      430.63      449.59      5.32 o 
   4   0   0       26.06       25.75      2.27 o 
  -4   1   0        0.38        0.50      0.90 o 
  -3   1   0      351.61      368.62      4.51 o 
  -2   1   0       12.77        9.68      0.61 o 
  -1   1   0      139.89      150.57      1.69 o 
   0   1   0      826.01      708.69     11.37 o 
   1   1   0      469.07      495.66      9.01 o 
   2   1   0       39.15       35.67      1.23 o 
   3   1   0       23.99       25.42      1.66 o 
   4   1   0       23.71       34.32      3.40 o 
  -4   2   0       49.46       53.19      3.08 o 
  -3   2   0      104.81      111.82      2.47 o 
  -2   2   0      398.71      409.16      4.33 o 
  -1   2   0      230.52      231.56      3.08 o 
   0   2   0      213.28      205.94      4.64 o 
   1   2   0      132.35      111.91      3.38 o 
   2   2   0       60.10       52.01      2.93 o 
   3   2   0       45.36       38.34      3.05 o 
  -4   3   0       66.41       72.23      3.59 o 
  -3   3   0      311.18      313.69      4.81 o 
  -2   3   0     1772.40     1875.81     16.63 o 
  -1   3   0      445.71      432.57      5.22 o 
   0   3   0      866.75      757.57      8.96 o 
   1   3   0      945.80     1041.51     18.31 o 
   2   3   0      379.65      388.17      9.41 o 
   3   3   0      105.38      100.75      4.89 o 
  -4   4   0       41.35       45.29      2.95 o 
  -3   4   0       28.93       23.64      1.89 o 
  -2   4   0      188.19      183.89      4.73 o 
  -1   4   0      270.56      277.74      3.73 o 
   0   4   0      324.85      400.90      5.49 o 
   1   4   0      769.65      766.59     14.52 o 
   2   4   0      515.21      556.91     12.44 o 
   3   4   0      150.62      134.52      5.82 o 
  -4   5   0       59.20       54.08      3.21 o 
  -3   5   0       24.65       19.13      1.17 o 
  -2   5   0       46.30       41.29      2.18 o 
  -1   5   0      419.02      409.58      5.39 o 
   0   5   0      163.46      141.56      2.84 o 
   1   5   0       92.43       92.63      3.83 o 
   2   5   0      414.39      431.98     10.74 o 
  -4   6   0       31.01       30.20      2.65 o 
  -3   6   0      115.46      119.87      3.19 o 
  -2   6   0      229.91      223.18      5.99 o 
  -1   6   0      690.53      676.21     11.62 o 
   0   6   0      457.94      444.86      6.52 o 
   1   6   0     1136.64     1145.48     14.57 o 
   2   6   0       28.79       24.24      2.84 o 
  -3   7   0       15.03       16.30      1.92 o 
  -2   7   0      144.81      147.07      4.89 o 
  -1   7   0       88.61       86.70      3.55 o 
   0   7   0      553.22      562.25      8.10 o 
   1   7   0      306.81      291.47      5.50 o 
   2   7   0       11.09       14.50      2.48 o 
  -3   8   0      118.55      113.73      4.70 o 
  -2   8   0       16.17       13.45      1.80 o 
  -1   8   0       48.16       48.01      2.82 o 
   0   8   0      422.88      433.71      6.95 o 
   1   8   0        2.91        3.41      0.91 o 
   2   8   0      169.13      158.15      4.41 o 
  -3   9   0      114.99      107.67      4.87 o 
  -2   9   0       42.63       39.24      2.91 o 
  -1   9   0      119.59      116.71      4.73 o 
   0   9   0       10.90        9.86      1.75 o 
   1   9   0       81.73       90.91      3.28 o 
  -2  10   0       24.64       24.14      2.62 o 
  -1  10   0       93.10       92.92      4.44 o 
   0  10   0       21.16       23.03      2.48 o 
   1 -11   1        5.16        4.52      1.44 o 
  -1 -10   1      142.89      139.98      4.02 o 
   0 -10   1        4.42        1.65      1.11 o 
   1 -10   1      151.54      144.45      5.67 o 
   2 -10   1       11.09       10.10      1.92 o 
  -1  -9   1       10.98       15.25      2.59 o 
   0  -9   1      237.43      239.57      7.05 o 
   1  -9   1      232.67      243.77      7.28 o 
   2  -9   1       20.86       20.34      2.18 o 
   3  -9   1       23.32       28.71      2.63 o 
  -2  -8   1       68.10       72.36      4.40 o 
  -1  -8   1       28.79       24.84      1.69 o 
   0  -8   1      858.93      890.24     11.85 o 
   1  -8   1      171.30      161.03      5.37 o 
   2  -8   1      283.34      274.56      7.42 o 
   3  -8   1       54.34       50.27      2.02 o 
  -2  -7   1      127.83      114.39      5.18 o 
  -1  -7   1      577.79      586.59      8.75 o 
   0  -7   1       88.66       86.65      4.25 o 
   1  -7   1       77.36       74.31      3.31 o 
   2  -7   1      208.62      199.20      5.68 o 
   3  -7   1        9.13        9.13      1.31 o 
  -3  -6   1       80.34       95.00      5.22 o 
  -2  -6   1      192.26      177.94      6.34 o 
  -1  -6   1      585.18      582.57     12.27 o 
   0  -6   1      478.01      472.23      6.73 o 
   1  -6   1       55.27       58.88      2.65 o 
   2  -6   1       89.07       85.96      3.34 o 
   3  -6   1       40.85       40.79      1.66 o 
   4  -6   1       22.29       11.61      1.85 o 
  -3  -5   1      130.09      127.58      5.79 o 
  -2  -5   1      268.84      285.82      8.14 o 
  -1  -5   1      469.64      475.13     10.14 o 
   0  -5   1      590.88      613.20      7.94 o 
   1  -5   1      455.13      439.82      8.59 o 
   2  -5   1      190.84      189.60      4.96 o 
   3  -5   1      473.29      437.10      7.23 o 
   4  -5   1       69.87       67.17      3.45 o 
  -3  -4   1       13.53       15.85      2.51 o 
  -2  -4   1      195.46      196.74      6.10 o 
  -1  -4   1      185.11      159.25      4.52 o 
   0  -4   1      101.60       83.39      2.53 o 
   1  -4   1        1.45        2.79      0.66 o 
   2  -4   1       96.52       92.15      2.03 o 
   3  -4   1      169.01      169.41      3.32 o 
   4  -4   1       38.19       34.62      2.56 o 
  -3  -3   1       32.99       26.68      2.88 o 
  -2  -3   1       47.65       43.06      2.65 o 
  -1  -3   1        9.40        4.82      0.92 o 
   0  -3   1      392.88      413.67      5.19 o 
   1  -3   1      387.59      402.39      7.23 o 
   2  -3   1       29.05       26.35      0.82 o 
   3  -3   1        6.23        7.19      1.98 o 
   4  -3   1       78.59       80.81      3.71 o 
  -4  -2   1       16.02       11.49      2.48 o 
  -3  -2   1       49.02       48.36      3.27 o 
  -2  -2   1      894.88      963.67     17.45 o 
  -1  -2   1      961.11      923.31     15.54 o 
   0  -2   1      225.12      218.40      2.85 o 
   1  -2   1    17631.82    16957.89    276.64 o 
   2  -2   1      103.38       98.95      1.64 o 
   3  -2   1      204.26      218.63      3.79 o 
   4  -2   1      133.73      134.97      4.87 o 
  -4  -1   1       70.00       75.51      4.49 o 
  -3  -1   1       10.18       10.80      1.12 o 
  -2  -1   1     1048.83     1106.55     13.19 o 
  -1  -1   1       21.85       18.60      0.93 o 
   0  -1   1      941.77     1081.33     16.96 o 
   1  -1   1      602.74      632.29      5.84 o 
   2  -1   1      253.53      256.12      3.13 o 
   3  -1   1       43.13       47.22      1.41 o 
   4  -1   1       10.80       11.66      1.75 o 
  -4   0   1       12.50       14.29      1.92 o 
  -3   0   1      318.39      325.50      5.43 o 
  -2   0   1      147.99      139.14      1.94 o 
  -1   0   1      624.60      664.57      5.56 o 
   0   0   1      616.72      686.65     10.95 o 
   1   0   1      158.03      183.63      2.35 o 
   2   0   1      125.33      127.89      2.01 o 
   3   0   1        8.16        9.41      0.80 o 
  -4   1   1      104.42      105.07      4.33 o 
  -3   1   1      279.09      289.73      4.91 o 
  -2   1   1      888.90      872.87     10.55 o 
  -1   1   1     5201.86     5197.05     56.28 o 
   0   1   1      302.67      277.00      4.99 o 
   1   1   1      759.27      710.85      8.36 o 
   2   1   1      576.29      606.65      7.90 o 
   3   1   1      133.08      124.91      5.08 o 
   4   1   1       30.94       33.89      3.50 o 
  -4   2   1       53.70       58.62      3.26 o 
  -3   2   1      232.94      239.88      4.25 o 
  -2   2   1       23.73       29.37      0.70 o 
  -1   2   1      561.50      594.82      6.98 o 
   0   2   1      341.34      334.25      4.30 o 
   1   2   1      228.67      298.81      6.77 o 
   2   2   1      518.74      515.88     11.28 o 
   3   2   1      236.54      239.14      7.66 o 
  -4   3   1       16.55       19.23      2.17 o 
  -3   3   1      168.87      172.62      5.11 o 
  -2   3   1       37.99       47.37      1.04 o 
  -1   3   1      141.82      128.36      2.30 o 
   0   3   1      436.48      387.34      9.37 o 
   1   3   1      255.95      228.90      5.96 o 
   2   3   1       91.16       84.83      4.04 o 
   3   3   1      178.79      181.53      6.79 o 
  -4   4   1       93.87       91.10      4.18 o 
  -3   4   1       12.45       15.61      1.70 o 
  -2   4   1      422.90      407.83      8.39 o 
  -1   4   1      677.16      691.25      8.38 o 
   0   4   1      931.82      898.18     26.23 o 
   1   4   1      560.14      534.80     11.26 o 
   2   4   1      812.40      774.72     16.20 o 
   3   4   1       12.16       11.56      2.51 o 
  -4   5   1        0.34        1.25      1.04 o 
  -3   5   1       68.64       70.07      3.29 o 
  -2   5   1       36.11       31.71      2.01 o 
  -1   5   1      511.72      495.47      6.54 o 
   0   5   1      228.79      201.45      3.64 o 
   1   5   1      655.64      664.97      9.24 o 
   2   5   1      211.45      193.07      6.76 o 
   3   5   1        7.58        6.25      2.17 o 
  -4   6   1        0.32        1.23      1.13 o 
  -3   6   1      103.80      105.26      4.28 o 
  -2   6   1      482.55      466.45     10.01 o 
  -1   6   1       61.38       56.47      2.38 o 
   0   6   1      179.69      172.48      3.53 o 
   1   6   1      641.62      641.57      9.27 o 
   2   6   1        1.50        1.25      1.49 o 
  -3   7   1       66.97       73.78      3.62 o 
  -2   7   1      347.65      333.47      8.32 o 
  -1   7   1       75.93       70.54      3.24 o 
   0   7   1      341.59      355.89      8.89 o 
   1   7   1       15.50       13.55      1.51 o 
   2   7   1       90.24       93.74      3.21 o 
  -3   8   1       40.28       38.43      2.84 o 
  -2   8   1       25.50       22.35      2.20 o 
  -1   8   1       44.45       47.80      2.82 o 
   0   8   1      145.09      148.13      3.60 o 
   1   8   1       19.12       23.00      1.92 o 
  -2   9   1      103.60      110.47      4.73 o 
  -1   9   1        7.88        9.39      1.70 o 
   0   9   1      146.10      142.63      5.41 o 
   1   9   1      162.76      163.43      4.32 o 
  -2  10   1        2.11        1.84      1.16 o 
  -1  10   1       64.95       67.71      3.86 o 
   0  10   1       49.23       54.37      3.55 o 
   0 -11   2        7.91       10.52      2.08 o 
   1 -11   2      100.56      120.70      5.48 o 
   2 -11   2       51.96       50.85      3.60 o 
  -1 -10   2       47.82       54.72      2.53 o 
   0 -10   2       10.73        9.82      1.80 o 
   1 -10   2      394.96      418.21     10.64 o 
   2 -10   2       32.02       29.80      2.72 o 
  -2  -9   2      176.45      194.26      7.42 o 
  -1  -9   2       70.15       65.23      2.56 o 
   0  -9   2      445.52      477.10     10.99 o 
   1  -9   2       70.94       63.24      3.43 o 
   2  -9   2       24.86       23.63      2.29 o 
   3  -9   2       70.71       69.36      2.48 o 
  -2  -8   2      104.09       91.93      4.80 o 
  -1  -8   2      142.65      138.92      3.61 o 
   0  -8   2      309.55      333.12      5.64 o 
   1  -8   2      139.42      128.03      4.61 o 
   2  -8   2        0.66        1.30      0.95 o 
   3  -8   2       13.05       14.20      1.38 o 
  -2  -7   2      216.15      213.17      7.24 o 
  -1  -7   2      423.79      392.41      9.43 o 
   0  -7   2      218.80      207.24      3.93 o 
   2  -7   2      152.10      137.28      4.47 o 
   3  -7   2       41.23       42.35      1.76 o 
  -3  -6   2      381.79      366.51     10.81 o 
  -2  -6   2       35.25       31.14      2.95 o 
  -1  -6   2      467.41      464.63     10.05 o 
   0  -6   2      246.49      220.96      3.82 o 
   1  -6   2       78.03       80.78      3.05 o 
   2  -6   2       25.20       22.37      1.77 o 
   3  -6   2       26.37       26.19      1.65 o 
   4  -6   2       58.03       58.04      3.31 o 
  -3  -5   2       62.56       70.38      4.30 o 
  -2  -5   2       19.43       16.18      2.13 o 
  -1  -5   2       81.49       71.94      3.01 o 
   0  -5   2        7.08        4.08      1.60 o 
   1  -5   2      169.88      160.01      4.16 o 
   2  -5   2      123.33      116.90      2.72 o 
   3  -5   2        3.53        2.76      0.71 o 
   4  -5   2        2.06        2.88      1.25 o 
  -3  -4   2       27.52       34.19      3.22 o 
  -2  -4   2       42.97       38.79      2.56 o 
  -1  -4   2      881.45      888.75     15.61 o 
   0  -4   2      718.06      718.60      8.60 o 
   1  -4   2      107.90       98.03      2.79 o 
   2  -4   2     3234.69     3366.17     35.27 o 
   3  -4   2       20.75       23.21      1.26 o 
   4  -4   2       52.94       52.01      3.03 o 
  -4  -3   2       10.86       10.67      2.51 o 
  -3  -3   2      307.88      335.01      8.94 o 
  -2  -3   2       66.32       61.09      2.89 o 
  -1  -3   2     1578.43     1475.09     24.01 o 
   0  -3   2      166.25      156.54      3.22 o 
   1  -3   2     1444.36     1467.99     37.69 o 
   2  -3   2      227.08      231.36      2.85 o 
   3  -3   2       71.32       78.51      2.16 o 
  -4  -2   2       12.96       14.69      2.70 o 
  -3  -2   2       12.99        9.81      1.77 o 
  -2  -2   2     1179.98     1196.92     32.63 o 
  -1  -2   2       52.02       47.70      1.33 o 
   1  -2   2      964.99      968.35     12.79 o 
   2  -2   2        4.99        8.23      1.08 o 
   3  -2   2       74.85       78.37      2.11 o 
  -4  -1   2       23.80       25.30      4.06 o 
  -3  -1   2      259.39      259.75      8.05 o 
  -2  -1   2      766.91      804.05      9.96 o 
  -1  -1   2     1141.15     1180.36     13.25 o 
   0  -1   2     5311.45     4824.22     75.39 o 
   1  -1   2       41.83       35.91      0.91 o 
   2  -1   2      354.56      372.81      4.22 o 
   3  -1   2      199.02      214.02      3.25 o 
  -4   0   2       73.90       81.85      3.83 o 
  -3   0   2      315.12      326.19      5.43 o 
  -2   0   2      896.14      907.18      7.54 o 
  -1   0   2        7.05        2.42      0.35 o 
   0   0   2      756.60      803.19      8.80 o 
   1   0   2      154.42      150.00      2.48 o 
   2   0   2       10.21       12.01      0.67 o 
   3   0   2      170.62      165.29      3.60 o 
  -4   1   2       11.02       12.53      1.84 o 
  -3   1   2       37.60       38.92      1.86 o 
  -2   1   2      399.94      414.54      5.02 o 
  -1   1   2        4.95       13.39      0.63 o 
   0   1   2      321.00      331.32      6.25 o 
   1   1   2      215.15      190.89      4.82 o 
   2   1   2      215.49      202.41      3.73 o 
   3   1   2       71.86       74.54      4.09 o 
  -4   2   2       55.54       56.26      3.24 o 
  -3   2   2      301.53      280.08      4.70 o 
  -2   2   2       65.81       67.97      1.66 o 
  -1   2   2     1003.72      983.62     11.23 o 
   0   2   2     1100.33     1068.19     12.16 o 
   1   2   2      559.43      503.56     10.17 o 
   2   2   2      292.62      289.56      7.87 o 
   3   2   2      362.99      390.05     10.59 o 
  -4   3   2      143.86      135.11      5.13 o 
  -3   3   2       16.64       18.23      1.77 o 
  -2   3   2      181.20      184.32      3.09 o 
  -1   3   2       27.32       21.09      0.86 o 
   0   3   2      885.37      851.84     10.22 o 
   1   3   2      310.90      269.89      6.83 o 
   2   3   2      346.82      357.72      9.32 o 
   3   3   2       77.48       83.67      4.66 o 
  -4   4   2       31.39       26.65      2.46 o 
  -3   4   2        8.26        8.65      1.46 o 
  -2   4   2      451.31      450.74      9.01 o 
  -1   4   2     1365.63     1450.53     16.57 o 
   0   4   2      156.27      139.53      2.78 o 
   1   4   2      398.95      392.82      6.05 o 
   2   4   2      496.26      478.89     11.64 o 
   3   4   2        0.79        0.31      1.52 o 
  -4   5   2        7.00       10.40      1.85 o 
  -3   5   2       91.67       89.98      3.79 o 
  -2   5   2      276.94      279.79      6.83 o 
  -1   5   2      747.39      757.69      9.57 o 
   0   5   2       77.64       70.05      2.43 o 
   1   5   2      605.03      612.34      8.76 o 
   2   5   2        9.56        8.58      2.06 o 
  -3   6   2       15.50       16.18      1.96 o 
  -2   6   2      304.60      281.33      7.17 o 
  -1   6   2       17.40       12.12      3.46 o 
   0   6   2       38.88       38.53      3.96 o 
   1   6   2      121.12      117.05      3.15 o 
   2   6   2       10.53       13.24      1.40 o 
  -3   7   2       33.29       27.96      2.46 o 
  -2   7   2       89.94       90.77      3.93 o 
  -1   7   2      363.69      340.88      8.32 o 
   0   7   2       31.96       34.07      1.67 o 
   1   7   2      123.53      113.11      3.25 o 
   2   7   2      172.19      167.95      6.81 o 
  -3   8   2       22.42       18.47      2.27 o 
  -2   8   2       23.02       23.96      2.32 o 
  -1   8   2       13.98       16.93      1.96 o 
   0   8   2      203.99      208.06      4.53 o 
   1   8   2       69.34       72.41      2.77 o 
  -2   9   2        7.32        8.13      1.70 o 
  -1   9   2       16.57       15.35      2.04 o 
   0   9   2      105.34      103.72      4.63 o 
   0 -11   3       21.32       25.05      2.74 o 
   1 -11   3      214.01      238.36      7.87 o 
   2 -11   3       47.27       49.59      3.57 o 
  -1 -10   3       77.16       83.20      3.03 o 
   0 -10   3       58.70       59.00      3.45 o 
   1 -10   3       75.71       74.05      3.93 o 
   2 -10   3       23.89       24.03      2.46 o 
  -2  -9   3       33.13       27.10      3.26 o 
  -1  -9   3      197.18      190.75      6.97 o 
   0  -9   3      368.76      395.93      9.62 o 
   1  -9   3       31.33       27.76      2.46 o 
   2  -9   3       48.70       49.48      2.96 o 
   3  -9   3       38.64       34.74      1.83 o 
  -2  -8   3      455.28      423.89     11.26 o 
  -1  -8   3       73.30       73.86      5.41 o 
   0  -8   3      536.49      549.25      7.99 o 
   1  -8   3      129.39      127.02      4.61 o 
   2  -8   3       52.53       57.35      2.96 o 
   3  -8   3       13.57       12.35      1.19 o 
  -3  -7   3      121.15      122.27      6.05 o 
  -2  -7   3       37.60       38.88      3.10 o 
  -1  -7   3        3.56        2.34      1.18 o 
   0  -7   3       90.00       85.90      2.29 o 
   1  -7   3       11.91       11.19      1.40 o 
   2  -7   3       32.67       25.07      1.92 o 
   3  -7   3       28.31       32.31      1.59 o 
  -3  -6   3      386.79      353.51     10.24 o 
  -2  -6   3       26.42       34.60      2.74 o 
  -1  -6   3       13.83        8.23      1.42 o 
   0  -6   3      383.42      401.35      5.74 o 
   1  -6   3      298.37      317.75      7.00 o 
   2  -6   3       26.60       27.37      1.27 o 
   3  -6   3      519.53      512.61      7.34 o 
  -3  -5   3       33.50       33.18      3.17 o 
  -2  -5   3      774.78      798.20     15.75 o 
  -1  -5   3      167.97      156.42      4.40 o 
   0  -5   3      983.11     1070.01     10.42 o 
   1  -5   3      253.30      244.35      3.36 o 
   2  -5   3      607.09      599.12      7.69 o 
   3  -5   3       65.43       69.86      2.56 o 
  -3  -4   3       39.20       36.87      2.91 o 
  -2  -4   3       13.17       11.09      1.54 o 
  -1  -4   3     1899.50     2049.28     23.98 o 
   0  -4   3        4.58        2.07      0.39 o 
   1  -4   3      313.67      318.39      7.43 o 
   2  -4   3      441.25      420.82      5.69 o 
   3  -4   3        1.57        1.30      0.58 o 
  -4  -3   3       71.17       74.57      4.61 o 
  -3  -3   3       22.97       25.14      2.55 o 
  -2  -3   3      505.34      510.35     10.40 o 
  -1  -3   3     1097.52     1214.81     20.20 o 
   0  -3   3      496.75      505.73      8.77 o 
   1  -3   3     1723.88     1806.51     42.72 o 
   2  -3   3        3.15        1.80      0.61 o 
   3  -3   3      129.30      136.15      2.93 o 
  -4  -2   3      242.23      252.71      8.11 o 
  -3  -2   3      197.70      191.57      4.01 o 
  -2  -2   3     1093.95     1159.61     11.64 o 
  -1  -2   3     1872.42     1952.93     21.52 o 
   0  -2   3      298.23      282.04      3.56 o 
   1  -2   3      368.96      379.06      3.84 o 
   2  -2   3       31.44       26.74      0.90 o 
   3  -2   3        6.24        5.86      1.13 o 
  -4  -1   3      150.36      152.75      4.01 o 
  -3  -1   3       90.91       94.58      3.32 o 
  -2  -1   3       38.73       31.40      1.05 o 
  -1  -1   3      613.70      656.39      7.85 o 
   0  -1   3      168.66      152.11      2.22 o 
   1  -1   3      354.30      351.55      4.68 o 
   2  -1   3       90.25       90.31      2.25 o 
   3  -1   3       78.92       78.91      2.38 o 
  -4   0   3       34.93       34.05      2.60 o 
  -3   0   3      203.75      217.30      4.13 o 
  -2   0   3      702.15      658.80      8.37 o 
  -1   0   3      795.50      930.59     10.69 o 
   0   0   3     1074.71     1093.96     12.02 o 
   1   0   3      806.12      811.62      9.62 o 
   2   0   3      219.43      228.43      4.02 o 
   3   0   3       69.80       65.52      2.27 o 
  -4   1   3        0.82       -0.33      0.83 o 
  -3   1   3      526.94      539.87      9.53 o 
  -2   1   3       44.62       42.72      1.39 o 
  -1   1   3      325.56      322.36      4.34 o 
   0   1   3        1.58        3.55      0.45 o 
   1   1   3      606.19      632.32      8.00 o 
   2   1   3      197.78      184.38      3.67 o 
   3   1   3       81.25       88.78      4.44 o 
  -4   2   3        5.04        8.63      1.65 o 
  -3   2   3      109.88      108.17      3.91 o 
  -2   2   3       28.74       26.38      1.11 o 
  -1   2   3     1422.96     1504.35     16.90 o 
   0   2   3     1923.32     2007.13     42.09 o 
   1   2   3      225.35      207.16      5.70 o 
   2   2   3      434.46      433.49     10.43 o 
   3   2   3      216.47      219.15      7.57 o 
  -4   3   3       20.62       22.40      2.37 o 
  -3   3   3       10.89       14.09      1.63 o 
  -2   3   3      314.51      307.21      4.68 o 
  -1   3   3      797.08      884.01     10.66 o 
   0   3   3      951.60     1014.64     17.76 o 
   1   3   3       53.32       48.89      3.82 o 
   2   3   3      591.32      563.82     12.94 o 
   3   3   3        1.64        0.00      1.42 o 
  -4   4   3       46.87       41.93      2.93 o 
  -3   4   3       72.55       78.70      3.52 o 
  -2   4   3       26.58       23.30      1.14 o 
  -1   4   3     1055.30     1062.51     12.77 o 
   0   4   3        1.92        1.24      0.50 o 
   1   4   3       12.94       12.68      1.20 o 
   2   4   3       44.59       43.73      3.24 o 
  -4   5   3       44.63       45.27      3.12 o 
  -3   5   3      295.62      282.63      7.55 o 
  -2   5   3      169.42      168.71      5.13 o 
  -1   5   3      216.66      207.18      4.76 o 
   0   5   3      767.64      748.15     10.02 o 
   1   5   3       66.57       70.22      3.81 o 
   2   5   3       47.00       39.64      3.53 o 
  -3   6   3       74.39       81.33      3.85 o 
  -2   6   3       94.40       87.39      3.66 o 
  -1   6   3       32.29       28.30      1.42 o 
   0   6   3       57.98       66.51      3.53 o 
   1   6   3      321.83      318.81      5.88 o 
   2   6   3       62.43       59.78      4.09 o 
  -3   7   3        2.05        0.68      0.97 o 
  -2   7   3      116.62      105.76      4.37 o 
  -1   7   3       34.54       31.98      2.34 o 
   0   7   3       16.35       19.19      1.73 o 
   1   7   3      124.19      130.83      3.64 o 
  -2   8   3      291.37      276.83      7.99 o 
  -1   8   3        8.04       11.42      1.80 o 
   0   8   3      350.85      357.07      6.84 o 
   1   8   3      177.78      222.47      7.73 o 
  -2   9   3       46.50       43.39      3.21 o 
  -1   9   3      220.80      218.12      7.12 o 
   0   9   3       37.77       38.14      2.96 o 
   0 -11   4      102.42      116.57      5.15 o 
   1 -11   4      188.15      206.05      7.19 o 
   2 -11   4        0.47       -0.92      0.94 o 
  -1 -10   4      318.09      305.65      9.11 o 
   0 -10   4       92.71       98.54      4.42 o 
   1 -10   4      339.95      365.88      9.62 o 
   2 -10   4       36.45       36.13      2.75 o 
  -2  -9   4      155.11      162.96      6.64 o 
  -1  -9   4       10.69       11.32      2.13 o 
   0  -9   4        0.84        2.48      1.09 o 
   1  -9   4       51.26       56.97      3.27 o 
   2  -9   4        9.48        8.28      1.52 o 
   3  -9   4        1.36        1.72      0.75 o 
  -2  -8   4      516.44      480.41     11.80 o 
  -1  -8   4       18.53       14.21      1.89 o 
   0  -8   4        1.13        1.58      0.72 o 
   1  -8   4      100.25      108.03      4.12 o 
   2  -8   4       91.28       89.35      2.52 o 
   3  -8   4        1.00        1.30      0.75 o 
  -3  -7   4      171.96      173.11      6.91 o 
  -2  -7   4       48.98       58.49      3.48 o 
  -1  -7   4     1007.93     1017.74     18.57 o 
   0  -7   4      168.98      165.19      3.86 o 
   1  -7   4      340.71      359.04      8.06 o 
   2  -7   4      125.82      124.68      5.20 o 
   3  -7   4      164.45      150.02      3.39 o 
  -3  -6   4       17.12       17.22      2.48 o 
  -2  -6   4       70.81       59.50      3.26 o 
  -1  -6   4       27.01       23.93      1.89 o 
   0  -6   4     1135.99     1217.29     11.95 o 
   1  -6   4        2.06        1.87      0.76 o 
   2  -6   4      127.11      121.23      2.65 o 
   3  -6   4      122.19      109.33      4.02 o 
  -3  -5   4      100.00      100.60      4.71 o 
  -2  -5   4       11.91        9.93      1.63 o 
  -1  -5   4      615.58      645.86      8.86 o 
   0  -5   4      681.28      741.01      9.12 o 
   1  -5   4      118.12      107.36      2.00 o 
   2  -5   4      412.37      416.22      5.79 o 
   3  -5   4        1.29        0.57      0.80 o 
  -3  -4   4      506.29      533.79     12.20 o 
  -2  -4   4      321.27      321.98      5.58 o 
  -1  -4   4     1801.18     1931.97     31.34 o 
   0  -4   4     1459.45     1553.30     24.92 o 
   1  -4   4      367.30      368.57      4.84 o 
   2  -4   4      106.00      105.86      2.82 o 
   3  -4   4        0.96        1.32      0.94 o 
  -4  -3   4       11.49        7.31      2.04 o 
  -3  -3   4      324.25      315.15      8.25 o 
  -2  -3   4      305.54      301.59      5.18 o 
  -1  -3   4       12.70        7.17      1.00 o 
   0  -3   4      515.84      564.73      6.72 o 
   1  -3   4      301.20      314.82      3.40 o 
   2  -3   4      156.55      161.86      2.35 o 
   3  -3   4       36.90       36.77      2.24 o 
  -4  -2   4       47.22       46.91      2.29 o 
  -3  -2   4       81.73       78.71      2.44 o 
  -2  -2   4      489.78      526.78      7.27 o 
  -1  -2   4      861.26      833.11     10.08 o 
   0  -2   4      791.28      948.92     10.62 o 
   1  -2   4      514.39      489.64     14.60 o 
   2  -2   4      339.11      341.75      5.15 o 
   3  -2   4       74.52       74.30      3.14 o 
  -4  -1   4      188.00      198.83      4.65 o 
  -3  -1   4       12.60       13.54      0.98 o 
  -2  -1   4     1319.88     1390.32     16.26 o 
  -1  -1   4       23.70       20.01      0.82 o 
   0  -1   4      373.53      379.22      4.83 o 
   1  -1   4        1.27        5.73      1.34 o 
   2  -1   4      205.72      210.94      3.84 o 
   3  -1   4       62.14       58.80      2.19 o 
  -4   0   4       10.55       11.61      1.80 o 
  -3   0   4       37.83       39.62      1.37 o 
  -2   0   4      268.75      275.72      4.37 o 
  -1   0   4       15.08       10.58      0.65 o 
   0   0   4     2009.06     2150.24     30.54 o 
   1   0   4     1088.28     1139.18     13.29 o 
   2   0   4      149.72      144.81      3.20 o 
   3   0   4      260.97      259.43      8.53 o 
  -4   1   4       28.64       34.24      2.75 o 
  -3   1   4       67.44       64.86      1.74 o 
  -2   1   4       11.91        8.23      0.77 o 
  -1   1   4      775.18      732.42      8.85 o 
   0   1   4     1217.59     1361.58     15.34 o 
   1   1   4      658.97      693.99      7.23 o 
   2   1   4       29.24       24.33      1.44 o 
   3   1   4      357.55      370.04     10.26 o 
  -4   2   4      119.85      120.66      4.96 o 
  -3   2   4      167.90      167.96      4.58 o 
  -2   2   4      152.38      154.00      3.01 o 
  -1   2   4       29.64       19.36      1.17 o 
   0   2   4     1542.05     1605.51     18.18 o 
   1   2   4        1.30        2.31      0.54 o 
   2   2   4        1.17        1.61      1.18 o 
   3   2   4        5.85        9.44      2.32 o 
  -4   3   4       32.90       35.31      2.89 o 
  -3   3   4      176.76      193.14      5.84 o 
  -2   3   4      714.35      728.84      9.42 o 
  -1   3   4      515.85      563.58      7.52 o 
   0   3   4      244.17      236.11      3.97 o 
   1   3   4      840.47      816.82     16.17 o 
   2   3   4       65.61       64.99      3.85 o 
  -4   4   4       52.83       55.29      3.38 o 
  -3   4   4       65.45       67.00      3.38 o 
  -2   4   4      240.55      249.92      5.10 o 
  -1   4   4      303.16      307.66      4.90 o 
   0   4   4       28.47       26.94      1.33 o 
   1   4   4      137.73      137.49      5.20 o 
   2   4   4      259.90      257.00      8.32 o 
  -3   5   4       39.89       42.64      2.72 o 
  -2   5   4        0.99        0.59      0.78 o 
  -1   5   4      167.05      158.29      4.37 o 
   0   5   4       75.09       74.95      6.13 o 
   1   5   4       13.17       18.04      2.36 o 
   2   5   4       85.02       84.87      4.78 o 
  -3   6   4        0.64        1.87      1.07 o 
  -2   6   4      197.83      204.14      6.13 o 
  -1   6   4      546.33      531.88      7.86 o 
   0   6   4        7.31       10.00      1.14 o 
   1   6   4      377.34      367.39     10.07 o 
  -3   7   4        2.25        3.12      1.28 o 
  -2   7   4       64.52       64.19      3.43 o 
   0   7   4      459.74      454.23     11.07 o 
   1   7   4       52.24       51.15      3.67 o 
  -2   8   4        9.60        5.86      1.49 o 
  -1   8   4       14.25       15.32      1.99 o 
   0   8   4      113.67      121.97      3.59 o 
  -1 -11   5      118.61      119.00      5.35 o 
   0 -11   5        2.55        3.15      1.44 o 
   1 -11   5        0.92        1.51      1.28 o 
   2 -11   5       18.74       19.18      2.48 o 
  -1 -10   5      360.82      348.20      6.68 o 
   0 -10   5       10.86       14.26      2.04 o 
   1 -10   5        3.83        5.58      1.54 o 
   2 -10   5       19.01       18.68      2.17 o 
  -2  -9   5      250.13      226.80      7.66 o 
  -1  -9   5       38.65       41.78      2.05 o 
   0  -9   5      669.83      689.37     14.09 o 
   1  -9   5       77.07       93.13      4.04 o 
   2  -9   5       94.94       85.12      3.15 o 
   3  -9   5       38.82       33.42      2.46 o 
  -2  -8   5       29.91       20.77      2.58 o 
  -1  -8   5       53.32       47.44      2.81 o 
   0  -8   5       47.99       47.85      1.82 o 
   1  -8   5      336.00      363.46      8.54 o 
   2  -8   5        0.49        1.50      0.64 o 
   3  -8   5       40.53       38.90      2.53 o 
  -3  -7   5       80.17       78.52      4.56 o 
  -2  -7   5       69.06       73.27      3.74 o 
  -1  -7   5        6.50        4.92      1.21 o 
   0  -7   5      388.96      409.81      5.02 o 
   2  -7   5       12.91       14.02      1.05 o 
   3  -7   5       87.79       90.51      3.83 o 
  -3  -6   5      205.70      199.50      6.95 o 
  -2  -6   5      604.48      601.47     12.72 o 
  -1  -6   5      304.88      307.87      5.26 o 
   0  -6   5     1208.68     1297.73     15.28 o 
   1  -6   5      528.70      546.50      7.19 o 
   2  -6   5      164.07      169.36      4.70 o 
   3  -6   5       18.80       17.40      1.85 o 
  -3  -5   5        1.71        2.20      1.35 o 
  -2  -5   5      445.22      450.00      7.32 o 
  -1  -5   5      470.61      444.62      9.20 o 
   0  -5   5        9.66       10.40      3.52 o 
   1  -5   5      255.64      256.76      3.12 o 
   2  -5   5      154.82      160.86      4.59 o 
   3  -5   5       41.33       42.14      2.63 o 
  -3  -4   5      122.75      126.41      4.94 o 
  -2  -4   5      156.21      155.12      3.54 o 
  -1  -4   5      604.14      662.58     12.44 o 
   0  -4   5      497.55      475.80      6.38 o 
   1  -4   5      102.11      115.02      1.90 o 
   2  -4   5      126.91      119.97      3.83 o 
   3  -4   5      113.26      113.16      4.18 o 
  -4  -3   5      160.88      163.41      6.43 o 
  -3  -3   5      401.70      418.88      7.25 o 
  -2  -3   5       63.65       69.17      2.98 o 
  -1  -3   5     1684.56     1762.87     19.03 o 
   0  -3   5        4.26        4.05      0.66 o 
   1  -3   5      247.25      242.89      6.72 o 
   2  -3   5        0.72        1.10      0.59 o 
   3  -3   5       53.49       54.98      2.82 o 
  -4  -2   5      225.35      221.23      5.03 o 
  -3  -2   5       38.83       36.51      1.44 o 
  -2  -2   5      141.03      133.04      2.85 o 
  -1  -2   5      360.99      367.88      3.83 o 
   0  -2   5        2.00        1.70      0.41 o 
   1  -2   5     1036.37     1099.82     12.79 o 
   2  -2   5      311.66      316.52      7.47 o 
   3  -2   5       52.61       56.80      2.96 o 
  -4  -1   5       37.80       38.49      2.07 o 
  -3  -1   5       66.17       65.46      1.92 o 
  -2  -1   5      185.40      182.72      3.41 o 
  -1  -1   5        6.64        4.14      0.34 o 
   0  -1   5     1002.98     1048.96     18.00 o 
   1  -1   5      798.90      831.03     10.18 o 
   2  -1   5      270.42      271.12      4.74 o 
   3  -1   5       10.27       12.22      1.29 o 
  -4   0   5        0.62       -0.02      0.80 o 
  -3   0   5      268.51      267.25      4.84 o 
  -2   0   5      321.77      327.13      5.06 o 
  -1   0   5      241.10      222.25      3.46 o 
   0   0   5       52.23       34.43      1.77 o 
   1   0   5      918.75      918.63     11.39 o 
   2   0   5        1.05        0.40      0.57 o 
   3   0   5        1.51        0.97      0.77 o 
  -4   1   5       17.99       19.46      2.22 o 
  -3   1   5       92.35       92.53      3.08 o 
  -2   1   5      330.73      334.72      5.18 o 
  -1   1   5     1114.61     1129.90     13.22 o 
   0   1   5      738.58      766.78      9.25 o 
   1   1   5      134.29      138.32      4.64 o 
   2   1   5      480.41      497.31     11.66 o 
   3   1   5       29.58       34.08      3.43 o 
  -4   2   5       20.91       21.61      2.36 o 
  -3   2   5      327.85      333.93      5.61 o 
  -2   2   5      172.83      172.10      3.38 o 
  -1   2   5      502.74      537.12      7.15 o 
   0   2   5      516.90      547.14      7.23 o 
   1   2   5       24.12       27.29      2.44 o 
   2   2   5      163.16      165.19      6.12 o 
  -4   3   5       20.28       18.12      2.25 o 
  -3   3   5       98.40      109.12      4.28 o 
  -2   3   5      138.51      135.16      2.99 o 
  -1   3   5        2.84        3.70      0.66 o 
   0   3   5      142.59      135.41      2.88 o 
   1   3   5       59.68       57.32      3.33 o 
   2   3   5       10.54        9.91      2.15 o 
  -3   4   5      188.52      186.99      5.99 o 
  -2   4   5        1.41        1.77      0.61 o 
  -1   4   5      362.90      365.24      6.71 o 
   0   4   5      577.52      578.01     12.37 o 
   1   4   5        4.93        5.44      1.63 o 
   2   4   5      236.41      242.48      8.30 o 
  -3   5   5       54.50       48.55      3.00 o 
  -2   5   5       16.39       15.32      1.75 o 
  -1   5   5      183.78      187.09      4.27 o 
   0   5   5      120.34      116.97      4.68 o 
   1   5   5      527.78      528.04     12.93 o 
  -3   6   5       17.82       14.90      2.03 o 
  -2   6   5      249.19      241.24      6.90 o 
  -1   6   5        3.82        3.64      1.77 o 
   0   6   5       32.80       35.12      2.75 o 
   1   6   5      134.16      143.32      6.08 o 
  -2   7   5      167.50      154.74      5.65 o 
  -1   7   5      125.30      127.66      4.87 o 
   0   7   5      151.88      163.22      6.15 o 
  -1 -11   6      222.97      228.52      7.62 o 
   0 -11   6       17.19       21.90      2.51 o 
   1 -11   6      259.11      283.13      8.42 o 
  -1 -10   6       39.35       47.44      3.21 o 
   0 -10   6       13.98       11.94      1.85 o 
   1 -10   6       40.70       44.20      3.07 o 
   2 -10   6       69.52       70.57      2.49 o 
  -2  -9   6       65.79       60.14      3.93 o 
  -1  -9   6       19.46       19.46      2.22 o 
   0  -9   6        6.41        9.74      1.63 o 
   1  -9   6      141.00      140.02      4.97 o 
   2  -9   6       50.99       51.94      2.96 o 
  -2  -8   6      209.77      191.25      6.48 o 
  -1  -8   6      378.54      369.54      8.77 o 
   0  -8   6      168.28      182.24      3.05 o 
   1  -8   6      406.85      412.72      6.34 o 
   2  -8   6      133.83      134.56      4.59 o 
   3  -8   6       41.33       40.02      2.74 o 
  -3  -7   6       70.55       77.99      4.42 o 
  -2  -7   6        6.17        7.43      1.75 o 
  -1  -7   6      362.90      377.81     18.43 o 
   0  -7   6      323.07      332.81      5.26 o 
   1  -7   6       10.70       11.15      1.38 o 
   2  -7   6       93.07       88.52      3.50 o 
   3  -7   6       43.59       46.09      2.91 o 
  -3  -6   6      171.63      158.64      5.99 o 
  -2  -6   6      207.35      226.34      4.80 o 
  -1  -6   6      202.44      197.73      5.48 o 
   0  -6   6      345.37      367.09      4.36 o 
   1  -6   6      161.33      160.20      3.02 o 
   2  -6   6        0.58        0.75      0.83 o 
   3  -6   6       18.85       19.35      2.04 o 
  -3  -5   6      183.04      168.05      5.94 o 
  -2  -5   6      518.89      503.02     22.23 o 
  -1  -5   6      139.04      148.09      4.50 o 
   0  -5   6      895.64      958.16      9.25 o 
   1  -5   6        1.83        1.48      0.65 o 
   2  -5   6       90.74       89.20      3.47 o 
   3  -5   6        0.44       -0.24      0.85 o 
  -3  -4   6      458.35      446.36      7.81 o 
  -2  -4   6       81.90       76.12      3.31 o 
  -1  -4   6      268.92      254.92      3.74 o 
   0  -4   6      244.21      232.94      5.95 o 
   1  -4   6        1.09        1.24      0.49 o 
   2  -4   6      291.82      290.15      6.93 o 
   3  -4   6       64.19       67.26      3.36 o 
  -3  -3   6       79.94       79.61      3.19 o 
  -2  -3   6      108.12      113.68      4.04 o 
  -1  -3   6      327.11      329.28      4.46 o 
   0  -3   6       15.14       12.96      0.92 o 
   1  -3   6      591.11      593.40      8.80 o 
   2  -3   6      281.09      290.74      6.48 o 
   3  -3   6       81.98       85.78      3.76 o 
  -4  -2   6       63.39       62.88      2.59 o 
  -3  -2   6        0.92        0.47      0.77 o 
  -2  -2   6      429.91      430.04      6.37 o 
  -1  -2   6      266.69      275.39      3.17 o 
   0  -2   6      278.59      270.51      5.58 o 
   1  -2   6       83.97       72.46      1.99 o 
   2  -2   6      280.53      275.35      6.84 o 
   3  -2   6        1.19        1.23      1.06 o 
  -4  -1   6        0.47        0.62      0.73 o 
  -3  -1   6       87.15       86.48      2.57 o 
  -2  -1   6      170.20      166.25      3.29 o 
  -1  -1   6      232.81      228.15      3.63 o 
   0  -1   6      873.33      890.09     10.67 o 
   1  -1   6      457.78      465.10      6.64 o 
   2  -1   6       44.66       44.88      3.41 o 
   3  -1   6      164.77      178.01      4.26 o 
  -4   0   6       27.43       25.28      2.48 o 
  -3   0   6       85.80       88.54      2.58 o 
  -2   0   6     1101.55     1107.47     13.58 o 
  -1   0   6      287.05      289.12      4.34 o 
   0   0   6      542.10      617.32     11.92 o 
   1   0   6      402.85      411.24      6.25 o 
   2   0   6       19.52       19.42      1.79 o 
   3   0   6      103.41       97.01      4.89 o 
  -4   1   6       34.18       35.31      2.72 o 
  -3   1   6       70.43       69.02      3.81 o 
  -2   1   6      250.23      251.05      4.37 o 
  -1   1   6      317.32      303.81      4.64 o 
   0   1   6       21.56       17.93      1.78 o 
   1   1   6       79.33       76.55      3.60 o 
   2   1   6       16.17       14.69      2.22 o 
  -3   2   6       49.64       49.11      3.47 o 
  -2   2   6      273.37      267.01      4.66 o 
  -1   2   6        1.58        1.79      0.52 o 
   0   2   6      347.72      345.72      8.32 o 
   1   2   6      313.30      315.38      8.56 o 
   2   2   6        2.68        2.51      1.46 o 
  -3   3   6       92.71      100.13      4.18 o 
  -2   3   6      104.58      115.65      2.84 o 
  -1   3   6       59.04       55.90      1.85 o 
   0   3   6      276.54      262.27      7.19 o 
   1   3   6       75.00       82.34      4.16 o 
   2   3   6      322.03      281.14      9.11 o 
  -3   4   6       66.35       72.37      3.66 o 
  -2   4   6       58.13       60.89      2.10 o 
  -1   4   6      530.71      534.66      7.84 o 
   0   4   6        1.76        2.74      1.23 o 
   1   4   6       59.36       59.90      3.73 o 
  -3   5   6        8.47       13.20      1.98 o 
  -2   5   6      103.47       98.93      4.05 o 
  -1   5   6      187.07      189.66      4.65 o 
   0   5   6      136.74      148.64      5.65 o 
   1   5   6      209.29      222.18      7.80 o 
  -2   6   6      123.51      126.66      4.85 o 
  -1   6   6      192.20      175.67      5.99 o 
   0   6   6       74.20       70.90      4.04 o 
   0 -11   7        1.77        1.18      1.30 o 
   1 -11   7        5.60        7.12      1.82 o 
  -1 -10   7       98.34      104.75      5.55 o 
   0 -10   7      127.16      140.74      5.22 o 
   1 -10   7       54.62       50.92      2.15 o 
   2 -10   7       97.16       99.04      4.30 o 
  -2  -9   7      141.10      133.40      5.61 o 
  -1  -9   7       19.45       15.04      1.89 o 
   0  -9   7      187.35      184.35      5.72 o 
   1  -9   7      102.80       99.42      2.81 o 
   2  -9   7        5.63        4.89      1.32 o 
  -2  -8   7      184.70      179.57      6.22 o 
  -1  -8   7      215.24      228.55      4.78 o 
   0  -8   7      165.97      169.51      3.56 o 
   1  -8   7      107.21      107.94      3.95 o 
   2  -8   7       38.30       37.46      2.53 o 
  -3  -7   7      108.51      103.75      5.01 o 
  -2  -7   7      115.05      114.83      3.42 o 
  -1  -7   7      369.27      387.78      9.01 o 
   0  -7   7      130.97      130.89      2.36 o 
   1  -7   7      260.21      262.43      6.36 o 
   2  -7   7        0.42       -0.75      0.75 o 
   3  -7   7       25.35       22.32      2.32 o 
  -3  -6   7      103.20       98.92      4.63 o 
  -2  -6   7      557.68      552.82      8.84 o 
  -1  -6   7       70.43       68.53      2.51 o 
   0  -6   7      235.58      230.93      3.20 o 
   1  -6   7       97.99       92.13      3.33 o 
   2  -6   7        0.86       -0.38      0.78 o 
   3  -6   7       53.52       50.19      3.14 o 
  -3  -5   7      224.46      220.70      5.14 o 
  -2  -5   7      112.27      109.43      4.26 o 
  -1  -5   7      114.85      116.54      3.99 o 
   0  -5   7      306.27      306.09      4.64 o 
   1  -5   7       32.05       37.65      1.48 o 
   2  -5   7      198.49      172.54      5.22 o 
   3  -5   7       70.21       70.52      3.57 o 
  -3  -4   7      136.59      138.26      3.82 o 
  -2  -4   7        3.88        5.16      1.25 o 
  -1  -4   7      418.92      413.50      9.03 o 
   0  -4   7       78.93       75.16      1.93 o 
   1  -4   7      208.35      215.53      3.88 o 
   2  -4   7       58.34       54.51      2.88 o 
   3  -4   7       56.07       52.78      3.17 o 
  -3  -3   7        3.91        2.52      0.69 o 
  -2  -3   7      218.58      210.32      4.04 o 
  -1  -3   7      185.52      175.50      5.02 o 
   0  -3   7       38.35       36.54      1.36 o 
   1  -3   7      365.41      364.40      8.53 o 
   2  -3   7      146.46      147.99      4.74 o 
   3  -3   7        7.77        8.20      1.66 o 
  -3  -2   7       44.23       44.25      2.06 o 
  -2  -2   7      217.68      214.53      4.00 o 
  -1  -2   7     1739.27     1749.93     19.94 o 
   0  -2   7      284.05      285.11     11.70 o 
   1  -2   7      289.44      304.18      7.43 o 
   2  -2   7      176.75      172.37      5.01 o 
   3  -2   7       11.20       11.14      1.91 o 
  -3  -1   7       59.17       58.17      2.18 o 
  -2  -1   7      159.27      158.95      3.64 o 
  -1  -1   7      392.61      385.86      5.52 o 
   0  -1   7      409.99      408.41      5.93 o 
   1  -1   7       34.05       30.85      1.49 o 
   2  -1   7       37.73       38.10      3.29 o 
  -3   0   7      102.60      104.23      3.71 o 
  -2   0   7       81.74       75.65      2.18 o 
  -1   0   7      232.80      217.30      3.89 o 
   0   0   7        1.95        2.34      0.95 o 
   1   0   7      160.35      161.72      3.57 o 
   2   0   7       91.09       91.02      2.91 o 
  -3   1   7      364.75      371.84      6.36 o 
  -2   1   7      189.28      186.70      3.73 o 
  -1   1   7      123.30      130.85      4.40 o 
   0   1   7      112.91      111.17      4.28 o 
   1   1   7      220.26      232.94      7.10 o 
   2   1   7       25.68       25.14      2.81 o 
  -3   2   7      133.90      140.82      5.22 o 
  -2   2   7      195.24      197.55      3.99 o 
  -1   2   7      106.16      102.78      4.02 o 
   0   2   7      669.78      638.52     13.51 o 
   1   2   7       12.46       12.20      2.06 o 
   2   2   7       66.51       63.88      4.11 o 
  -3   3   7       35.10       36.71      2.62 o 
  -2   3   7        6.97        7.64      1.25 o 
  -1   3   7      168.55      173.32      5.58 o 
   0   3   7      120.34      126.38      4.96 o 
   1   3   7       84.85       92.90      4.71 o 
  -3   4   7       40.33       44.10      2.98 o 
  -2   4   7       90.23       99.95      2.86 o 
  -1   4   7      294.88      304.65      8.21 o 
   0   4   7      164.01      153.22      5.75 o 
   1   4   7       52.01       45.48      3.50 o 
  -2   5   7      128.44      137.49      4.97 o 
  -1   5   7      115.55      119.99      4.97 o 
   0   5   7      140.35      131.63      5.53 o 
  -1   6   7      130.53      124.70      5.30 o 
   0 -11   8       16.51       20.36      2.34 o 
   1 -11   8       67.80       62.44      3.43 o 
  -1 -10   8      114.63      109.12      4.73 o 
   0 -10   8      143.81      135.30      5.01 o 
   1 -10   8       91.15       87.19      3.95 o 
  -1  -9   8       39.42       44.82      3.46 o 
   0  -9   8      154.34      153.22      3.47 o 
   1  -9   8       63.82       69.65      3.34 o 
   2  -9   8       53.70       54.53      3.14 o 
  -2  -8   8      156.73      166.00      4.43 o 
  -1  -8   8      382.45      421.02      7.34 o 
   0  -8   8       33.59       34.46      1.28 o 
   1  -8   8      105.59       99.59      3.85 o 
   2  -8   8       26.44       25.24      2.34 o 
  -2  -7   8      335.20      324.66      6.39 o 
  -1  -7   8      109.89      102.28      4.02 o 
   0  -7   8       73.13       74.82      2.13 o 
   1  -7   8      166.47      156.23      4.76 o 
   2  -7   8       33.91       37.84      2.56 o 
  -3  -6   8       38.53       38.01      2.31 o 
  -2  -6   8      172.31      173.06      5.84 o 
  -1  -6   8        2.49        4.75      1.23 o 
   0  -6   8      241.01      239.99      4.16 o 
   1  -6   8        5.00        6.97      0.88 o 
   2  -6   8      111.22      105.86      4.18 o 
  -3  -5   8       62.19       63.35      2.68 o 
  -2  -5   8       26.53       21.33      2.13 o 
  -1  -5   8      275.86      263.74      6.90 o 
   0  -5   8      111.01      113.51      2.60 o 
   1  -5   8        2.83        3.59      0.73 o 
   2  -5   8      101.77      103.20      4.11 o 
  -3  -4   8      196.42      195.65      4.82 o 
  -2  -4   8       49.46       47.63      2.82 o 
  -1  -4   8      318.15      304.91      7.62 o 
   0  -4   8     1251.08     1307.33     18.37 o 
   1  -4   8      168.28      163.97      3.46 o 
   2  -4   8       89.53       95.07      3.93 o 
  -3  -3   8      137.42      134.99      3.52 o 
  -2  -3   8       90.04       85.28      3.67 o 
  -1  -3   8      186.86      186.87      5.54 o 
   0  -3   8      364.72      358.47      5.42 o 
   1  -3   8      285.40      292.13      5.02 o 
   2  -3   8       15.15       15.70      1.42 o 
  -3  -2   8       64.54       60.61      2.92 o 
  -2  -2   8      148.68      148.39      3.31 o 
  -1  -2   8       57.99       57.47      2.88 o 
   0  -2   8      121.52      112.01      3.90 o 
   1  -2   8        6.28        4.77      1.20 o 
   2  -2   8       34.81       34.78      2.37 o 
  -3  -1   8      194.26      196.16      4.32 o 
  -2  -1   8      784.72      816.99     10.87 o 
  -1  -1   8      209.41      209.93      6.05 o 
   0  -1   8       91.50       93.62      2.46 o 
   1  -1   8      115.71      107.12      2.90 o 
   2  -1   8      103.16      102.05      4.83 o 
  -3   0   8        0.64       -0.03      0.58 o 
  -2   0   8      306.71      316.40      5.38 o 
  -1   0   8      300.21      297.98      7.64 o 
   0   0   8       85.75       78.09      3.66 o 
   1   0   8      481.90      478.97     11.33 o 
   2   0   8       17.06       19.42      2.55 o 
  -3   1   8       16.83       13.21      1.54 o 
  -2   1   8       58.42       54.00      1.99 o 
  -1   1   8        1.82        3.14      1.14 o 
   0   1   8      160.74      175.36      5.89 o 
   1   1   8       44.22       46.28      3.14 o 
  -3   2   8       86.80       89.54      2.90 o 
  -2   2   8       68.96       71.59      3.55 o 
  -1   2   8      130.96      136.43      5.02 o 
   0   2   8      376.11      402.63     10.27 o 
   1   2   8       69.60       67.07      3.95 o 
  -3   3   8       33.81       35.71      2.65 o 
  -2   3   8       36.11       38.45      2.70 o 
  -1   3   8      274.90      272.18      7.81 o 
   0   3   8      179.44      183.63      6.53 o 
   1   3   8      137.46      139.63      6.12 o 
  -2   4   8        9.46       10.17      1.87 o 
  -1   4   8       44.64       47.11      3.17 o 
   0   4   8      158.62      151.21      6.10 o 
  -1   5   8       63.82       62.06      3.76 o 
  -1 -10   9      106.52       96.73      4.35 o 
   0 -10   9      160.67      174.60      5.49 o 
   1 -10   9       15.94       13.13      1.89 o 
  -1  -9   9      264.19      284.57      5.97 o 
   0  -9   9       72.45       70.09      3.21 o 
   1  -9   9       27.13       27.34      2.30 o 
  -2  -8   9       51.37       54.58      2.61 o 
  -1  -8   9      126.41      130.52      4.85 o 
   0  -8   9        0.75        0.19      0.54 o 
   1  -8   9       96.71       96.98      3.95 o 
   2  -8   9        1.18        2.20      1.20 o 
  -2  -7   9       82.15       86.79      2.64 o 
  -1  -7   9       49.50       45.78      2.82 o 
   0  -7   9      174.96      171.82      3.55 o 
   1  -7   9       36.81       38.29      2.51 o 
   2  -7   9       21.67       17.31      2.10 o 
  -2  -6   9      213.73      182.78      6.12 o 
  -1  -6   9       39.98       35.78      2.41 o 
   0  -6   9      252.36      244.01      4.56 o 
   1  -6   9      488.93      511.32     10.52 o 
   2  -6   9       62.91       60.85      3.34 o 
  -3  -5   9        5.35        7.29      1.38 o 
  -2  -5   9      138.79      128.60      5.01 o 
  -1  -5   9      113.75      113.26      4.37 o 
   0  -5   9      108.99      109.91      6.58 o 
   1  -5   9      220.84      236.22      4.50 o 
   2  -5   9      123.86      123.09      4.75 o 
  -3  -4   9      112.87      113.92      4.96 o 
  -2  -4   9       67.52       67.17      3.45 o 
  -1  -4   9      140.06      147.03      5.06 o 
   0  -4   9       12.60       13.29      1.59 o 
   1  -4   9       51.90       50.90      1.98 o 
   2  -4   9        3.63        3.85      1.33 o 
  -3  -3   9      118.24      126.62      5.16 o 
  -2  -3   9      277.60      257.84      7.38 o 
  -1  -3   9      914.93      948.76     18.26 o 
   0  -3   9      127.82      127.23      2.95 o 
   1  -3   9       45.26       46.70      3.39 o 
   2  -3   9       65.86       64.03      2.49 o 
  -3  -2   9       43.00       41.39      1.99 o 
  -2  -2   9        9.23       12.53      1.84 o 
  -1  -2   9      390.11      389.78      9.41 o 
   0  -2   9      240.88      237.67      5.22 o 
   1  -2   9       31.90       31.18      1.77 o 
   2  -2   9      225.46      221.83      4.91 o 
  -3  -1   9       70.32       71.96      2.59 o 
  -2  -1   9       11.06        8.70      1.65 o 
  -1  -1   9       65.95       66.41      3.38 o 
   0  -1   9        1.03        0.73      0.60 o 
   1  -1   9       85.11       91.78      2.87 o 
   2  -1   9       11.40       13.33      1.72 o 
  -3   0   9       84.80       85.64      2.83 o 
  -2   0   9      169.69      165.26      5.75 o 
  -1   0   9       77.73       73.50      3.60 o 
   0   0   9      126.14      125.41      4.99 o 
   1   0   9      257.37      266.03      8.16 o 
  -3   1   9       79.21       82.65      2.82 o 
  -2   1   9       63.37       61.89      3.48 o 
  -1   1   9       34.40       38.26      2.72 o 
   0   1   9      352.33      357.08      9.72 o 
   1   1   9      127.07      117.37      5.32 o 
  -2   2   9      168.06      164.08      5.91 o 
  -1   2   9       16.43       19.04      2.27 o 
   0   2   9       54.69       58.20      3.69 o 
  -2   3   9      233.86      229.68      7.33 o 
  -1   3   9       85.23       82.63      4.30 o 
   0   3   9       78.47       85.82      4.64 o 
   0 -10  10       60.76       67.21      3.38 o 
  -1  -9  10       69.97       76.84      3.93 o 
   0  -9  10       38.20       30.37      2.25 o 
   1  -9  10       62.76       58.41      3.31 o 
  -2  -8  10       57.91       57.27      2.83 o 
  -1  -8  10      124.64      113.56      4.71 o 
   0  -8  10       23.29       23.29      1.94 o 
   1  -8  10      115.09      109.10      4.30 o 
  -2  -7  10       15.24       16.72      2.30 o 
  -1  -7  10       80.87       85.42      4.04 o 
   0  -7  10      104.73      101.25      2.98 o 
   1  -7  10       36.80       35.54      2.58 o 
  -2  -6  10      128.42      139.37      5.49 o 
  -1  -6  10       42.10       40.15      2.70 o 
   0  -6  10       83.61       84.59      2.49 o 
   1  -6  10        0.56        0.95      1.04 o 
  -2  -5  10      130.98      134.61      5.35 o 
  -1  -5  10      215.69      209.51      6.60 o 
   0  -5  10      529.62      538.09      7.85 o 
   1  -5  10       47.87       44.51      1.95 o 
  -2  -4  10       82.31       75.04      3.81 o 
  -1  -4  10       36.92       38.07      2.70 o 
   0  -4  10      265.18      259.13      4.75 o 
   1  -4  10      108.59      103.67      5.44 o 
  -3  -3  10       21.70       22.73      2.67 o 
  -2  -3  10       94.28       90.20      4.28 o 
  -1  -3  10        0.82       -0.26      0.87 o 
   0  -3  10       53.81       51.05      4.04 o 
   1  -3  10        1.67        1.15      0.70 o 
  -3  -2  10       62.30       52.65      2.30 o 
  -2  -2  10       58.05       63.87      3.66 o 
  -1  -2  10      180.63      161.78      5.72 o 
   0  -2  10       58.29       56.22      2.09 o 
   1  -2  10       75.77       71.17      2.61 o 
  -2  -1  10      114.29      114.06      4.92 o 
  -1  -1  10       58.86       58.27      3.41 o 
   0  -1  10       20.59       21.54      2.43 o 
   1  -1  10      264.31      262.17      8.30 o 
  -2   0  10       42.97       46.49      3.19 o 
  -1   0  10      151.09      150.88      5.67 o 
   0   0  10       24.33       36.26      3.10 o 
   1   0  10       51.44       57.33      3.83 o 
  -2   1  10      130.65      134.87      5.53 o 
  -1   1  10      239.87      240.42      7.61 o 
   0   1  10       85.09       82.25      4.42 o 
  -1   2  10       16.32       18.76      2.48 o 
  -1  -8  11       86.26       99.82      4.66 o 
  -1  -7  11       88.74       86.84      4.23 o 
   0  -7  11       91.71       96.80      4.38 o 
   1  -7  11      157.63      148.33      5.27 o 
  -2  -6  11      328.22      322.05      9.39 o 
  -1  -6  11       97.39       91.29      4.35 o 
   0  -6  11       51.04       45.40      3.01 o 
   1  -6  11      104.14      106.40      4.37 o 
  -2  -5  11       13.60       15.77      2.32 o 
   0  -5  11       10.50       13.34      2.04 o 
   1  -5  11       35.92       35.19      2.10 o 
  -2  -4  11       49.44       45.46      3.17 o 
  -1  -4  11       22.34       26.46      2.74 o 
   0  -4  11      103.28      105.43      4.64 o 
   1  -4  11       31.48       35.17      1.92 o 
  -2  -3  11       20.44       22.78      2.63 o 
  -1  -3  11       97.06      101.17      4.70 o 
   0  -3  11       25.67       23.18      2.51 o 
   1  -3  11        9.14       10.95      1.37 o 
  -2  -2  11       12.85       21.81      2.69 o 
  -1  -2  11       79.31       74.04      3.99 o 
   0  -2  11       74.08       77.36      4.11 o 
  -2  -1  11       48.39       42.14      3.22 o 
  -1  -1  11      163.02      172.76      6.43 o 
   0  -1  11      147.57      133.19      5.58 o 
  -1   0  11      292.16      300.89      9.03 o 
  -1  -6  12       17.72       15.33      2.27 o 
   0  -6  12        5.24        2.88      1.46 o 
  -1  -5  12       26.29       27.48      2.91 o 
   0  -5  12       46.53       49.74      3.40 o 
  -1  -4  12       34.14       40.21      3.15 o 
   0  -4  12       75.35       73.08      4.12 o 
  -1  -3  12       56.33       53.14      3.62 o 
                                                 
